# Supplementary material for: RNA-Seq-Based Transcriptome Analysis of Nitric Oxide Scavenging Response in Neurospora crassa
Source: J Fungi (Basel). 2023 Oct 2;9(10):985. doi: 10.3390/jof9100985 (PMC10607626; doi:10.3390/jof9100985)
Supplement: Supplementary file 1 [file jof-09-00985-s001.zip]

Archive with 2 entries (2 files):
- 20230917 Supplementary figures R1.pdf
- 20230917 Supplementary tables R1.xlsx
